# Supplementary material for: Winter Aconite (Eranthis hyemalis) Lectin as a cytotoxic effector in the lifecycle of Caenorhabditis elegans
Source: PeerJ. 2015 Aug 20;3:e1206. doi: 10.7717/peerj.1206 (PMC4548470; doi:10.7717/peerj.1206)
Supplement: Raw data S1 [file peerj-03-1206-s001.xlsx]

## Sheet: fig 4a
Lifetime reproductive success for all worms at varying mg/ml concentrations of EHL
Data shown in Fig 4A
McConnell et al Winter Aconite (Eranthis hyemalis) Lectin as a cytotoxic effector in the lifecycle of Caenorhabditis elegans
lectin_conc	LRS
0	225
0	148
0	216
0	232
0	178
0	236
0	179
0	198
0	278
0	274
0	223
0	245
0	257
0	254
0	180
0.097	259
0.097	128
0.097	0
0.097	229
0.097	201
0.097	189
0.097	41
0.097	181
0.097	0
0.097	158
0.097	0
0.097	201
0.097	223
0.097	0
0.097	0
0.194	0
0.194	2
0.194	168
0.194	207
0.194	0
0.194	229
0.194	0
0.194	0
0.194	0
0.194	181
0.194	62
0.194	0
0.194	0
0.194	0
0.194	0
0.29	0
0.29	239
0.29	0
0.29	216
0.29	175
0.29	0
0.29	0
0.29	0
0.29	0
0.29	0
0.29	0
0.29	0
0.29	0
0.29	0
0.29	0
0.387	0
0.387	0
0.387	44
0.387	0
0.387	0
0.387	55
0.387	0
0.387	0
0.387	147
0.387	0
0.387	168
0.387	0
0.387	0
0.387	123
0.387	0
0.484	198
0.484	35
0.484	198
0.484	84
0.484	0
0.484	160
0.484	128
0.484	0
0.484	220
0.484	27
0.484	0
0.484	0
0.484	0
0.484	0
0.484	0
0.581	0
0.581	0
0.581	0
0.581	0
0.581	189
0.581	0
0.581	0
0.581	0
0.581	0
0.581	0
0.581	0
0.581	0
0.581	0
0.581	0
0.581	172
0.677	0
0.677	0
0.677	0
0.677	0
0.677	129
0.677	0
0.677	0
0.677	0
0.677	0
0.677	143
0.677	0
0.677	0
0.677	0
0.677	231
0.677	0
0.774	0
0.774	0
0.774	0
0.774	168
0.774	0
0.774	0
0.774	0
0.774	0
0.774	0
0.774	0
0.774	0
0.774	0
0.774	0
0.774	0
0.774	0
0.869	0
0.869	0
0.869	0
0.869	0
0.869	0
0.869	0
0.869	0
0.869	215
0.869	0
0.869	51
0.869	0
0.869	7
0.869	0
0.869	0
0.869	0
0.968	0
0.968	0
0.968	0
0.968	0
0.968	0
0.968	16
0.968	0
0.968	21
0.968	17
0.968	0
0.968	195
0.968	0
0.968	0
0.968	0
0.968	0

## Sheet: fig 4b
Lifetime reproductive success for worms that did reproduce at varying mg/ml concentrations of EHL
Data shown in Fig 4B
McConnell et al Winter Aconite (Eranthis hyemalis) Lectin as a cytotoxic effector in the lifecycle of Caenorhabditis elegans
lectin_conc	LRS
0	148
0	178
0	179
0	180
0	198
0	216
0	223
0	225
0	232
0	236
0	245
0	254
0	257
0	274
0	278
0.194	41
0.194	128
0.194	158
0.194	181
0.194	189
0.194	201
0.194	201
0.194	223
0.194	229
0.194	259
0.388	2
0.388	62
0.388	168
0.388	181
0.388	207
0.388	229
0.58	175
0.58	216
0.58	239
0.774	44
0.774	55
0.774	123
0.774	147
0.774	168
0.968	27
0.968	35
0.968	84
0.968	128
0.968	160
0.968	198
0.968	198
0.968	220
1.162	172
1.162	189
1.354	129
1.354	143
1.354	231
1.548	168
1.738	7
1.738	51
1.738	215
1.935	16
1.935	17
1.935	21
1.935	195

## Sheet: fig 5
Lifetime reproductive success and r for all worms
Data shown in Fig 5
McConnell et al Winter Aconite (Eranthis hyemalis) Lectin as a cytotoxic effector in the lifecycle of Caenorhabditis elegans
treatment	r	LRS
EHL treated (all)	0.897	187
EHL treated (all)	1.025	180
EHL treated (all)	0.863	143
EHL treated (all)	0.723	114
EHL treated (all)	0.681	71
EHL treated (all)	0.445	17
EHL treated (all)	0.169	4
EHL treated (all)	0	0
EHL treated (all)	0	0
EHL treated (all)	0	0
EHL treated (all)	0	0
EHL treated (all)	0	0
EHL treated (all)	0	0
EHL treated (all)	0	0
EHL treated (all)	0	0
EHL treated (all)	0	0
EHL treated (all)	0	0
EHL treated (all)	0	0
EHL treated (all)	0	0
EHL treated (all)	0	0
EHL treated (all)	0	0
EHL treated (all)	0	0
EHL treated (all)	0	0
EHL treated (all)	0	0
EHL treated (all)	0	0
EHL treated (all)	0	0
EHL treated (all)	0	0
EHL treated (all)	0	0
EHL treated (all)	0	0
EHL treated (all)	0	0
EHL treated (all)	0	0
EHL treated (all)	0	0
EHL treated (all)	0	0
EHL treated (all)	0	0
EHL treated (all)	0	0
EHL treated (all)	0	0
EHL treated (all)	0	0
EHL treated (all)	0	0
EHL treated (all)	0	0
EHL treated (all)	0	0
EHL treated (all)	0	0
EHL treated (all)	0	0
EHL treated (all)	0	0
EHL treated (all)	0	0
EHL treated (all)	0	0
EHL treated (all)	0	0
EHL treated (all)	0	0
EHL treated (all)	0	0
EHL treated (all)	0	0
EHL treated (all)	0	0
EHL treated (all)	0	0
EHL treated (all)	0	0
EHL treated (all)	0	0
EHL treated (all)	0	0
EHL treated (all)	0	0
EHL treated (reproducing)	0.897	187
EHL treated (reproducing)	1.025	180
EHL treated (reproducing)	0.863	143
EHL treated (reproducing)	0.723	114
EHL treated (reproducing)	0.681	71
EHL treated (reproducing)	0.445	17
EHL treated (reproducing)	0.169	4
Control	1.481	221
Control	1.523	287
Control	1.505	253
Control	1.529	262
Control	1.565	227
Control	1.54	219
Control	1.602	319
Control	1.55	246
Control	1.56	251
Control	1.506	282
Control	1.526	261
Control	1.482	250
Control	1.456	205
Control	1.402	261
Control	1.566	293
Control	1.544	268
Control	1.546	267
Control	1.486	287
Control	1.526	301
Control	1.51	235
Control	1.608	310
Control	1.594	304
Control	1.566	297
Control	1.516	245
Control	1.506	315
Control	1.482	231
Control	1.463	249
Control	1.531	292
Control	1.467	214
Control	1.577	343
Control	1.501	295
Control	1.489	219
Control	1.585	312

## Sheet: fig 6
Dauer larvae formation at varying mg/ml concentrations of EHL
Data shown in Fig 6
McConnell et al Winter Aconite (Eranthis hyemalis) Lectin as a cytotoxic effector in the lifecycle of Caenorhabditis elegans
lectin_conc	n	Prop_dauer
0.98	129	0.05291
1.96	158	0.0644602
2.94	214	0.156194

## Sheet: table 1
Dauer larvae formation in different genotypes
Data shown in Table 1
McConnell et al Winter Aconite (Eranthis hyemalis) Lectin as a cytotoxic effector in the lifecycle of Caenorhabditis elegans
genotype	mutant	treatment	nondauer	dauer	total	Prop_dauer
CX2065	odr-1	con	130	0	130	0
CX2065	odr-1	lec	29	36	65	0.553846
CX2065	odr-1	con	131	0	131	0
CX2065	odr-1	lec	35	25	60	0.416667
CX2065	odr-1	lec	18	30	48	0.625
CX2065	odr-1	con	76	0	76	0
CX2205	odr-3	lec	48	24	72	0.333333
CX2205	odr-3	lec	34	24	58	0.413793
CX2205	odr-3	con	83	0	83	0
CX2205	odr-3	con	83	0	83	0
CX2205	odr-3	con	66	0	66	0
CX2205	odr-3	lec	48	22	70	0.314286
N2	na	con	136	0	136	0
N2	na	con	108	0	108	0
N2	na	con	84	0	84	0
N2	na	lec	17	19	36	0.527778
N2	na	lec	24	19	43	0.44186
N2	na	lec	23	23	46	0.5
PR671	tax-2	lec	28	3	31	0.0967742
PR671	tax-2	con	49	0	49	0
PR671	tax-2	lec	24	1	25	0.04
PR671	tax-2	lec	19	2	21	0.0952381
PR671	tax-2	con	55	0	55	0
PR671	tax-2	con	38	0	38	0
PR672	che-1	con	52	0	52	0
PR672	che-1	lec	41	0	41	0
PR672	che-1	lec	34	0	34	0
PR672	che-1	con	34	0	34	0
PR672	che-1	lec	39	0	39	0
PR672	che-1	con	17	0	17	0
PR813	osm-5	con	31	0	31	0
PR813	osm-5	lec	63	0	63	0
PR813	osm-5	con	43	0	43	0
PR813	osm-5	lec	34	0	34	0
PR813	osm-5	con	52	0	52	0
PR813	osm-5	lec	28	0	28	0
SP1205	dyf-1	con	33	0	33	0
SP1205	dyf-1	con	69	0	69	0
SP1205	dyf-1	lec	28	0	28	0
SP1205	dyf-1	lec	19	0	19	0
SP1205	dyf-1	lec	36	0	36	0
SP1205	dyf-1	con	43	0	43	0
SP1709	dyf-10	con	67	0	67	0
SP1709	dyf-10	con	74	0	74	0
SP1709	dyf-10	lec	79	0	79	0
SP1709	dyf-10	lec	69	0	69	0
SP1709	dyf-10	con	84	0	84	0
SP1709	dyf-10	lec	54	0	54	0
